# Supplementary material for: The enhancement of activity rescues the establishment of Mecp2 null neuronal phenotypes
Source: EMBO Mol Med. 2021 Mar 5;13(4):e12433. doi: 10.15252/emmm.202012433 (PMC8033520; doi:10.15252/emmm.202012433)
Supplement: Supplementary file 3 — Source Data for Expanded View [file EMMM-13-e12433-s001.zip]

Archive with 1 entries (1 files):
- emmm202012433-sup-0004-SDataFigEV3B.PDF
